# Supplementary material for: Comparing In Vitro Faecal Fermentation Methods as Surrogates for Phage Therapy Application
Source: Viruses. 2022 Nov 25;14(12):2632. doi: 10.3390/v14122632 (PMC9786711; doi:10.3390/v14122632)
Supplement: Supplementary file 1 [file viruses-14-02632-s001.zip]

Archive with 6 entries (6 files):
- S1_16S alphadiversity figure.pdf
- S2_16S_PCoA_w_time_labels figure.pdf
- S3_Virome_PCoA_w_time_labels figure.pdf
- S4_TV_16S.pdf
- S5_TV_virome.pdf
- Supplementary Figure legends.pdf
